# Supplementary material for: Integrated Single-Step Terahertz Metasensing for Simultaneous Detection Based on Exosomal Membrane Proteins Enables Pathological Typing of Gastric Cancer
Source: Research (Wash D C). 2025 Mar 10;8:0625. doi: 10.34133/research.0625 (PMC11891340; doi:10.34133/research.0625)
Supplement: Supplementary 1 — Notes S1 to S9 Figs. S1 to S10 Tables S1 and S2 [file research.0625.f1.zip]

Archive with 11 entries (11 files):
- Fig.S1.tif
- Fig.S3.tif
- Fig.S2.tif
- Fig.S4.tif
- Fig.S5.tif
- Fig.S6.tif
- Fig.S7.tif
- Fig.S9.tif
- Fig.S10.tif
- Revised-Supplementary information-R1-clean.docx
- Fig.S8.tif
